# Supplementary material for: Evaluation of Poultry Stunning with Low Atmospheric Pressure, Carbon Dioxide or Nitrogen Using a Single Aversion Testing Paradigm
Source: Animals (Basel). 2020 Jul 30;10(8):1308. doi: 10.3390/ani10081308 (PMC7459835; doi:10.3390/ani10081308)
Supplement: Supplementary file 1 [file animals-10-01308-s001.zip]

Archive with 10 entries (10 files):
- Supplementary Video 1 - Crossing.mp4
- Supplementary Video 2 - Gasping.mp4
- Supplementary Video 3 - Gasping.mp4
- Supplementary Video 4 - Headshaking.mp4
- Supplementary Video 5 - Wing flapping.mp4
- Supplementary Video 6 - Ataxia.mp4
- Supplementary Video 7 - Ataxia.mp4
- Supplementary Video 8 - LOP.mp4
- Supplementary Video 9 - Open mouth breathing.mp4
- Supplementary.docx
